# Supplementary material for: ﻿Two new nematode species of the genus Zalonema (Desmodorida, Desmodoridae, Desmodorinae) from mangrove wetlands, China
Source: Zookeys. 2025 Nov 20;1260:195–211. doi: 10.3897/zookeys.1260.164776 (PMC12661328; doi:10.3897/zookeys.1260.164776)
Supplement: XML Treatment for Zalonema [file zookeys.1260.164776-treatment1.xml]

<!DOCTYPE tp:taxon-treatment
  PUBLIC "-//TaxonX//DTD Taxonomic Treatment Publishing DTD v0 20100105//EN" "tax-treatment-NSO.dtd">
<tp:taxon-treatment xmlns:tp="http://www.plazi.org/taxpub"><tp:treatment-meta><kwd-group><label>Taxon classification</label><kwd>
              <named-content content-type="kingdom">Animalia</named-content>
            </kwd><kwd>
              <named-content content-type="order">Desmodorida</named-content>
            </kwd><kwd>
              <named-content content-type="family">Desmodoridae</named-content>
            </kwd></kwd-group><mixed-citation publication-type="journal"><person-group><name><surname>Chen</surname><given-names>Yuzhen</given-names></name><name><surname>Guo</surname><given-names>Yuqing</given-names></name></person-group><article-title>﻿Two new nematode species of the genus <italic><tp:taxon-name><tp:taxon-name-part taxon-name-part-type="genus" reg="Zalonema">Zalonema</tp:taxon-name-part></tp:taxon-name></italic> (<tp:taxon-name><tp:taxon-name-part taxon-name-part-type="order">Desmodorida</tp:taxon-name-part></tp:taxon-name>, <tp:taxon-name><tp:taxon-name-part taxon-name-part-type="family">Desmodoridae</tp:taxon-name-part></tp:taxon-name>, <tp:taxon-name><tp:taxon-name-part taxon-name-part-type="subfamily">Desmodorinae</tp:taxon-name-part></tp:taxon-name>) from mangrove wetlands, China</article-title><source>Zookeys</source><day>20</day><month>11</month><year>2025</year><volume>1260</volume><fpage>195</fpage><lpage>211</lpage><pub-id pub-id-type="doi">10.3897/zookeys.1260.164776</pub-id></mixed-citation></tp:treatment-meta><tp:nomenclature><label>﻿Genus</label><tp:taxon-name><object-id xmlns:xlink="http://www.w3.org/1999/xlink" content-type="arpha" xlink:type="simple">18F6F558-07D2-52F5-8310-787658095DDD</object-id>
            <tp:taxon-name-part taxon-name-part-type="genus" reg="Zalonema">Zalonema</tp:taxon-name-part>
          </tp:taxon-name><tp:taxon-authority>Cobb, 1920</tp:taxon-authority></tp:nomenclature><tp:treatment-sec sec-type="Generic diagnosis" id="SECID0EVKAC"><title>Generic diagnosis.</title><p>(modified from <xref ref-type="bibr" rid="B7">Leduc 2022</xref>): Body long, cylindrical, gold-brown under light microscope with glass-like or golden cephalic capsule. Cuticular annuli close together, usually without ornamentation. Cephalic capsule rounded, triangular. Labial sensilla inconspicuous, 6+6, cephalic setae four, followed by four to eight subcephalic setae or papillae located anteriorly, posteriorly, or at same level as the amphids, amphideal fovea multispiral (two turns or more) located on the cephalic capsule. Short and small somatic setae arranged in several longitudinal rows. Pharynx cylindrical with pyriform basal bulb. Male reproductive system monorchic. Spicules slightly arched, cuticularized, without velum. Gubernaculum short, ventral and/or lateral alae sometimes present in males (ventral ala sometimes difficult to distinguish). Precloacal supplements present or absent. Female reproductive system didelphic, amphidelphic, with reflected ovaries. Tail conical. Caudal gland ducts and spinneret conspicuous.</p></tp:treatment-sec><ref-list><ref id="B7"><mixed-citation xmlns:xlink="http://www.w3.org/1999/xlink" xlink:type="simple"><person-group><name name-style="western"><surname>Leduc</surname><given-names>D</given-names></name></person-group> (<year>2022</year>) <article-title><italic><tp:taxon-name><tp:taxon-name-part taxon-name-part-type="genus">Zalonema</tp:taxon-name-part> <tp:taxon-name-part taxon-name-part-type="species">sesokoensis</tp:taxon-name-part></tp:taxon-name></italic> n. sp. (<tp:taxon-name><tp:taxon-name-part taxon-name-part-type="phylum">Nematoda</tp:taxon-name-part></tp:taxon-name>: <tp:taxon-name><tp:taxon-name-part taxon-name-part-type="family">Desmodoridae</tp:taxon-name-part></tp:taxon-name>), a new nematode species from subtidal sediments of Sesoko Island, Japan.</article-title><source>Galaxea</source><volume>24</volume>(<issue>1</issue>): <fpage>91</fpage>–<lpage>97</lpage>. <ext-link xlink:href="10.3755/galaxea.G2021_S9O" ext-link-type="doi" xlink:type="simple">https://doi.org/10.3755/galaxea.G2021_S9O</ext-link></mixed-citation></ref></ref-list></tp:taxon-treatment>
